# Supplementary material for: Prediction of Metastasis-Free Survival in Patients with Localized Prostate Adenocarcinoma Using Delta Radiomics from Pre-Treatment PSMA-PET/CT Scans and Dosiomics
Source: Cancers (Basel). 2026 Feb 19;18(4):677. doi: 10.3390/cancers18040677 (PMC12939975; doi:10.3390/cancers18040677)
Supplement: Supplementary file 1 [file cancers-18-00677-s001.zip]

Archive with 1 entries (1 files):
- cancers-4115499-supplementary.pdf
